# Supplementary material for: Antioxidant and anti-inflammatory properties of ginsenoside Rg1 for hyperglycemia in type 2 diabetes mellitus: systematic reviews and meta-analyses of animal studies
Source: Front Pharmacol. 2023 Sep 8;14:1179705. doi: 10.3389/fphar.2023.1179705 (PMC10514510; doi:10.3389/fphar.2023.1179705)
Supplement: Supplementary file 1 [file Table3.XLSX]

## Sheet: blood glucose
study year	e	esd	en	c	csd	cn
Feng Jie, 2010	14.32	2.58	10	21.67	3.02	10
Zhen et al., 2016	8.2	2	12	14.8	1.8	12
Yao Jianchao, 2016	12.2	1.6	12	23.8	1.8	12
Li Xin, 2015	12.7	1.9	10	23.7	1.9	10
Li et al., 2022	25.1	1	8	30.4	0.8	8
Chen et al., 2020	16.81	3.03	15	29.06	3.44	15
Yang et al., 2012	23.3	0.8	13	24.6	0.9	13
Gao et al., 2019	11.46	5.18	10	19.73	4.09	10
Yuan et al., 2019	20.3	3.1	6	26.5	1.5	6
Yaoyao Yin and Junxia Wang,2017	22.43	1.21	10	24.98	1.85	10
Tian et al., 2017	13.5	0.9	10	27.3	1.5	10
Peng et al., 2022	21.45	3.76	8	30.43	2.61	8

## Sheet: insulin
study year	e	esd	en	c	csd	cn
Zhen et al., 2016	14.9	1	12	20.1	1.2	12
Tian et al., 2017	10.9	0.5	10	12.6	0.7	10
Peng et al., 2022	25.51	1.6	8	31.36	2.39	8

## Sheet: TNF-α
study year	e	esd	en	c	csd	cn
Yao Jianchao, 2016	34.2	4.3	12	54.1	2.6	12
Li Xin, 2015	34	4.1	10	54	2.8	10
Wu et al., 2021	48.37	5.08	10	88.35	9.14	10
Ma et al., 2022	30.86	1.63	10	66.06	2.17	10
Liu et al., 2021	33.85	5.1	8	51.94	6.26	8
Yaoyao Yin and Junxia Wang,2017	6.98	0.45	10	14.32	0.76	10
Tian et al., 2017	48.8	9.1	10	120.5	11.4	10
Peng et al., 2022	144.28	18.76	8	263.92	21.12	8

## Sheet: IL-6
study year	e	esd	en	c	csd	cn
Li Xin, 2015	83	10.4	10	168	12.5	10
Yao Jianchao, 2016	83.1	10.2	12	168.2	12.3	12
Wu et al., 2021	40.62	5.12	10	78.91	8.25	10
Ma et al., 2022	27.07	3.25	10	75.81	4.33	10
Liu et al., 2021	32.94	6.94	8	58.26	6.05	8
Tian et al., 2017	72.5	7.2	10	137.1	8.6	10
Peng et al., 2022	192.98	13.16	8	243.85	11.41	8

## Sheet: SOD
study year	e	esd	en	c	csd	cn
Feng Jie, 2010	68.33	2.4	10	61.32	3.11	10
Yao Jianchao, 2016	105.2	9.8	12	65.1	7.7	12
Yang et al., 2020	71.22	8.01	20	32.35	4.48	20
Li Xin, 2015	105	9.7	10	65	7.9	10
Chen et al., 2020	302.46	19.02	10	274.33	16.45	10
Liu et al., 2021	0.92	0.09	8	0.47	0.06	8
Peng et al., 2022	145.52	14.92	8	103.73	20.15	8

## Sheet: MDA
study year	e	esd	en	c	csd	cn
Yao Jianchao, 2016	13.5	1.6	12	24.9	2.3	12
Yang et al., 2020	6.13	0.72	20	9.92	1.04	20
Li Xin, 2015	13.8	1.9	10	24.8	2.5	10
Chen et al., 2020	12.01	1.64	10	15.23	1.79	10
Liu et al., 2021	0.62	0.07	8	0.87	0.09	8
Peng et al., 2022	4.61	0.46	8	6.26	0.3	8
